# Supplementary material for: Mapping Drug Physico-Chemical Features to Pathway Activity Reveals Molecular Networks Linked to Toxicity Outcome
Source: PLoS One. 2010 Aug 27;5(8):e12385. doi: 10.1371/journal.pone.0012385 (PMC2929951; doi:10.1371/journal.pone.0012385)
Supplement: Table S2 — KEGG pathway occurency table. This table shows the percentage of KEGG pathways found in each high level pathway category in the KEGG Pathway Database. (0.02 MB XLS) [file pone.0012385.s018.xls]

## Sheet: Supplementary_Table_2
Subcategory	Percentage
1.1 Carbohydrate Metabolism	0.8
1.2 Energy Metabolism	0.5
1.3 Lipid Metabolism	0.76
1.4 Nucleotide Metabolism	1
1.5 Amino Acid Metabolism	0.85
1.6 Metabolism of Other Amino Acids	0.44
1.7 Glycan Biosynthesis and Metabolism	0.33
1.8 Biosynthesis of Polyketides and Nonribosomal Peptides	0
1.9 Metabolism of Cofactors and Vitamins	0.33
1.10 Biosynthesis of Secondary Metabolites	0.17
1.11 Xenobiotics Biodegradation and Metabolism	0.15
1.12 Overview	0.11
2.1 Transcription	1
2.2 Translation	1
2.3 Folding, Sorting and Degradation	0.75
2.4 Replication and Repair	0.17
3.1 Membrane Transport	0.25
3.2 Signal Transduction	0.79
3.3 Signaling Molecules and Interaction	0.8
4.1 Transport and Catabolism	0
4.2 Cell Motility	0.33
4.3 Cell Growth and Death	0.6
4.4 Cell Communication	1
4.5 Circulatory System	0
4.6 Endocrine System	0.86
4.7 Immune System	0.69
4.8 Nervous System	0.67
4.9 Sensory System	0.5
4.10 Development	1
4.11 Behavior	0.33
5.1 Cancers	0.93
5.2 Immune Disorders	0
5.3 Neurodegenerative Diseases	1
5.4 Circulatory Diseases	0
5.5 Metabolic Disorders	1
5.6 Infectious Diseases	0
6.1 Chronology: Antibiotics	0
6.2 Chronology: Antineoplastics	0
6.3 Chronology: Nervous System Agents	0
6.4 Chronology: Other Drugs	0
6.5 Target Based Structure Classification	0
6.6 Skeleton Based Structure Classification	0
