# Supplementary material for: Mapping Drug Physico-Chemical Features to Pathway Activity Reveals Molecular Networks Linked to Toxicity Outcome
Source: PLoS One. 2010 Aug 27;5(8):e12385. doi: 10.1371/journal.pone.0012385 (PMC2929951; doi:10.1371/journal.pone.0012385)
Supplement: Table S3 — Detailed model description. Here, we show a detailed description of a model for each pathway with the highest R2 value. (0.04 MB XLS) [file pone.0012385.s019.xls]

## Sheet: Table2_summaryofmodels
KEGG ID	Pathway	R2	R2 average	Feature Type			Feature 1	Feature 2	Feature 3
rno04810	Regulation of actin cytoskeleton	0.534228	0.531633	GETAWAY descriptors	GETAWAY descriptors	ET-state Indices	H3p	R7u	SaasC Count
rno05222	Small cell lung cancer	0.569718	0.522602	RDF descriptors	GSFRAG Descriptor	GETAWAY descriptors	RDF020p	p2c6A	R7p
rno04310	Wnt signaling pathway	0.574113	0.530167	GSFRAG Descriptor	Information indices	GSFRAG Descriptor	p5CD	SIC3	c6AC
rno04540	Gap junction	0.574435	0.525773	Geometrical descriptors	ET-state Indices	3D-MoRSE descriptors	DISPp	SsOH(phen)	Mor05e
rno04720	Long-term potentiation	0.574205	0.525394	GETAWAY descriptors	Information indices	GSFRAG Descriptor	R7v	IC3	p2c6A
rno04730	Long-term depression	0.54165	0.526825	RDF descriptors	ET-state Indices	Geometrical descriptors	RDF025m	Se1C3O1a	DISPp
rno04912	GnRH signaling pathway	0.547535	0.521467	GETAWAY descriptors	WHIM descriptors	WHIM descriptors	H3e	Am	G1s
rno04916	Melanogenesis	0.525939	0.515487	3D-MoRSE descriptors	Geometrical descriptors	ET-state Indices	Mor05p	DISPp	Se1C3O1a
rno00860	Porphyrin and chlorophyll metabolism	0.526212	0.517943	ET-state Indices	GSFRAG Descriptor	WHIM descriptors	Se1C3N1s	p3	E1e
rno00010	Glycolysis / Gluconeogenesis	0.532648	0.518413	GSFRAG Descriptor	GSFRAG Descriptor	WHIM descriptors	p1c6AB	p1c5ABC	G1m
rno01430	Cell Communication	0.569515	0.521128	Geometrical descriptors	ET-state Indices	GETAWAY descriptors	DISPp	Se1C3O1a	R7u
rno04920	Adipocytokine signaling pathway	0.526002	0.510186	GSFRAG Descriptor	GSFRAG Descriptor	2D autocorrelations	p4BC	p1c5AC	GATS8p
rno04012	ErbB signaling pathway	0.569105	0.531827	RDF descriptors	ET-state Indices	Geometrical descriptors	RDF065p	Se1C3O1a	DISPp
rno05215	Prostate cancer	0.533064	0.515981	RDF descriptors	GSFRAG Descriptor	GETAWAY descriptors	RDF020p	p1c6A	R7v
rno04664	Fc epsilon RI signaling pathway	0.545153	0.531129	3D-MoRSE descriptors	GSFRAG Descriptor	2D autocorrelations	Mor32u	p2	GATS5m
rno05214	Glioma	0.545713	0.516866	3D-MoRSE descriptors	Molecular properties	Topological charge indices	Mor15p	BLTD48	JGT
rno05218	Melanoma	0.586584	0.510715	ET-state Indices	3D-MoRSE descriptors	Geometrical descriptors	Se1C3O1a	Mor05e	DISPp
rno04930	Type II diabetes mellitus	0.573474	0.529708	WHIM descriptors	GSFRAG Descriptor	GSFRAG Descriptor	G1m	p1c5ABC	p1c6AC
rno00480	Glutathione metabolism	0.54336	0.513898	Edge adjacency indices	Information indices	3D-MoRSE descriptors	EEig15d	IC0	Mor13e
