# Supplementary material for: Mapping Drug Physico-Chemical Features to Pathway Activity Reveals Molecular Networks Linked to Toxicity Outcome
Source: PLoS One. 2010 Aug 27;5(8):e12385. doi: 10.1371/journal.pone.0012385 (PMC2929951; doi:10.1371/journal.pone.0012385)
Supplement: Dataset S1 — Supplementary dataset. (2.01 MB CSV) [file pone.0012385.s020.csv]

	AMW	MW	Sv	Se	Sp	Ss	Mv	Me	Mp	Ms	nAT	nSK	nBT	nBO	nBM	nDB	nAB	nH	nC	nN	nO	nCIC	nCIR	ISIZ	IAC	AAC	ZM1	ZM2	X0	X1	X2	X0A	X1A	X2A	X0v	X1v	X2v	X0Av	X1Av	X2Av	BAC	ICR	IDE	IDM	IDDE	IDDM	IDMT	IDET	IVDE
4-NONYLPHENOL	-0.783619025553696	-0.683033007314313	-0.330081802032657	-0.281987455584696	-0.298509851234847	-0.897303431197666	-0.602794232482908	-1.37289356231669	-0.496990818125045	-1.49227132601057	-0.225173849445964	-0.600373114030278	-0.267529044803874	-0.648633502137649	-0.480134790615747	-1.13351466462078	-0.191089301882535	0.110126274002588	-0.217870757171456	-1.00008761120450	-0.901608452951578	-0.983878716740972	-0.829114245921448	-0.266624278513803	-0.644389195095374	-1.68607589469113	-0.763612928608698	-0.833141885961694	-0.61846311058721	-0.559977355298894	-0.757571121060277	-0.39320956468171	0.609887786973316	0.360934349410239	-0.487574439605421	-0.383020608121572	-0.562972746987859	0.621248073626841	1.28483558823127	0.810378049260163	-0.614362314183076	0.597162105267594	0.483027104847813	-0.40557718224038	-0.250453767795115	-0.378740794972016	-0.427645916357925	-0.502050529311733	-2.08547744914443
AMIKACIN	-0.307690409217410	1.30901588856377	1.07771984681842	1.41060288974239	1.05812932434700	1.73783945313843	-1.00841278144337	0.40282505720669	-0.954285884003682	0.779601807650975	1.33791637002647	1.23256812456393	1.29991056670526	1.15558925566574	-1.20638909574881	-0.585776034736915	-1.11862389079551	1.36556579763210	0.468422127918630	1.79085455959875	2.48530330074478	0.340219743172112	-0.173111765631951	1.31356294212724	1.64821110868739	0.471756273348363	1.139863754446	1.13913048073111	1.30946386611046	1.21323066294511	1.10943173238726	0.078641912936341	-0.236607069163141	-0.464773347680776	0.97228748259243	0.99476568668916	0.880908017010871	-0.849322708876146	-0.552717003778552	-0.454726240807427	1.87234229084366	0.804504387328333	0.851888353103726	1.08794002573664	1.10356031739145	1.08568881797859	0.675799856529133	0.900814980302012	0.054790173062261
DAUNORUBICIN	-0.0589793258416741	0.992030855804218	0.85666530348155	0.800660422957855	0.808926424492206	1.30974655119482	0.0732366824511938	0.40282505720669	-0.154019518716068	0.274741111281742	0.756301404641376	1.07982302134774	0.812262687569085	1.15558925566574	0.827122958623767	0.509701225030822	0.736445287030443	0.440505096010353	0.958631331554406	-0.441899177043848	1.63857536232069	1.66431820308520	2.45089815552604	0.700477222326649	0.815923412396216	0.0409660383620603	1.27779684742098	1.39687061956028	1.07626563978295	1.05852123853456	1.18440227294353	-0.369616990800807	-0.723341611441604	-0.674953488758489	0.888870496428574	0.819209389951393	0.831333780979859	-0.69954235139899	-0.9130214335844	-0.683359546241329	1.03856486445234	0.691549263519124	0.6267033963033	1.00755696825671	1.11551832221987	1.00500703552924	0.405724613601666	0.674777164961793	0.55607485036118
DOXORUBICIN	-0.0221332394156391	1.07927944558837	0.88887610836778	0.848584473919497	0.835690459082816	1.47697034101654	0.0732366824511938	0.40282505720669	-0.154019518716068	0.458326819052372	0.792652339977944	1.15619557295584	0.847094678935955	1.22498243865818	0.827122958623767	0.509701225030822	0.736445287030443	0.440505096010353	0.958631331554406	-0.441899177043848	1.92081800846206	1.66431820308520	2.45089815552604	0.738046835425105	0.881589789068715	0.106942921197801	1.33297008461097	1.45290108452315	1.15096937608270	1.14504272536707	1.21040556854188	-0.369616990800807	-0.65985449723137	-0.704979223198162	0.908787110179324	0.855472537515695	0.837561700079232	-0.83570631274186	-0.949051876564984	-0.713843986965849	1.05319253859956	0.680717950277145	0.64328142993278	1.04989204519614	0.931549017167345	1.04590054170220	0.480394034007636	0.756021816389055	0.595305825106313
GENTAMICIN	-0.544119463784468	0.720033377152117	0.820664992138118	1.08530024079064	0.836879971731288	0.590076168452983	-1.00841278144337	-0.189081149301104	-0.954285884003682	-0.413705292858121	1.08345982267049	0.697960263307284	1.05608662713717	0.669836974718672	-1.35163995677542	-1.13351466462078	-1.11862389079551	1.36556579763210	0.370380287191475	1.79085455959875	0.791847423896603	0.340219743172112	-0.173111765631951	1.04231623157227	1.15998098670859	0.0487280245780298	0.69847785692607	0.702092854020773	0.740257320924096	0.673195062975638	0.706380650612882	-0.0393209564681718	-0.36358129758361	-0.419734746021267	0.747514270262535	0.71959239046593	0.775282509085498	-0.00510614855035779	-0.102336466521243	-0.119397392837704	0.74601138150802	0.872586927706486	0.815969280239855	0.770694892215864	0.779774340499014	0.781750596422805	0.174271895469507	0.36430397081222	0.8176146819954
IDARUBICIN	-0.0497678042351653	0.828276158853083	0.723400993069897	0.647448684277454	0.676890520511859	1.15255618876241	0.0732366824511938	0.106871953952793	-0.0396957522464092	0.297689324753071	0.610897663295103	0.92707791813156	0.672934722101607	1.01680288968086	0.827122958623767	0.509701225030822	0.736445287030443	0.308353567207247	0.860589490827251	-0.441899177043848	1.35633271617933	1.66431820308520	2.45089815552604	0.551283037261239	0.656978987072353	0.0254420659301215	1.139863754446	1.25119141065684	0.909635099267096	0.905902482021445	1.06130875027343	-0.440394712443515	-0.765666354248427	-0.659940621538652	0.716734049011375	0.706367007236595	0.747381431520305	-0.781240728204712	-0.876990990603814	-0.652875105516808	0.687500684919156	0.649771341014349	0.550720742168187	0.923958588477588	0.838644518115821	0.919904333493617	0.266264521007310	0.508648659323977	0.599664822300217
NETILMICIN	-0.501132362954094	0.709018242691868	0.782769927566084	1.01668171327738	0.791678491089367	0.605278331164048	-1.00841278144337	-0.189081149301104	-0.839962117534023	-0.367808865915463	1.01075795199735	0.697960263307284	0.986422644403434	0.669836974718672	-1.20638909574881	-0.585776034736915	-1.11862389079551	1.23341426882899	0.370380287191475	1.79085455959875	0.791847423896603	0.340219743172112	-0.173111765631951	0.965658031790844	1.11906484213760	0.122466893629740	0.670891238331074	0.668474575043055	0.723034253007747	0.693780100735046	0.655724879966752	-0.157283825872684	-0.300094183373375	-0.434747613241103	0.699662665796446	0.684609118698015	0.625812450700537	-0.154886506027514	-0.174397352482413	-0.241335155735785	0.541223943446995	0.758084473434137	0.69577853642613	0.779804972063589	1.11459847569461	0.780645366526238	0.155320338715157	0.338330241184771	0.800178693219785
ROXARSONE	1.56224847690387	-0.450406454802312	-0.958508289518893	-0.903910935109643	-0.923003991682433	-0.251819602485825	0.343649048424835	2.17854367673007	0.531923080101885	2.61545888535728	-0.952192556177326	-0.753118217246461	-0.964168872141267	-0.787419868122525	-0.0443822075359094	0.509701225030822	-0.191089301882535	-1.07923748522537	-1.10024732371585	-0.441899177043848	0.509604777755239	-0.983878716740972	-0.829114245921448	-0.898387377455503	-0.750189100304027	1.76412697830727	-0.736026310013703	-0.743493142021111	-0.693378172873664	-0.802173190186928	-0.635153008665462	0.880789424887027	-0.194282326356318	0.165767075552363	-0.726056489971547	-0.354650027968325	-0.238622720292492	0.0902086243896508	2.50987064957114	1.20667577867893	-0.204787438061025	-0.939337044630268	-0.79348148462209	-0.555625556202907	-1.46281148809124	-0.583208325836818	-0.479073123734411	-0.60605784908707	1.08351351082352
TOBRAMYCIN	-0.393664610878159	0.665012235219485	0.582557669743836	0.867463645510448	0.576376701716009	0.846080588507326	-1.00841278144337	0.106871953952793	-0.954285884003682	0.366533965167057	0.829003275314512	0.621587711699192	0.812262687569085	0.600443791726234	-1.35163995677542	-1.13351466462078	-1.11862389079551	0.969111211222777	0.0762547650100097	1.79085455959875	1.35633271617933	0.340219743172112	-0.173111765631951	0.775726374243493	1.05061039584102	0.409660383620608	0.615718001141083	0.634856296065337	0.66005910897005	0.606936972687544	0.577714993171712	-0.0393209564681718	-0.342418926180198	-0.479786214900612	0.450575665251349	0.502866755611044	0.495026149613695	-0.726775143667564	-0.462640896327090	-0.348030698271606	0.731383707360804	0.785936421770655	0.719264084067893	0.72514449297724	0.705266771952742	0.734225710870445	0.103018238577706	0.277977539555488	0.0286361898988391
6-METHOXY-2-NAPHTHYLACETIC ACID	-0.350677510047785	-0.639844955371156	-0.448819671025031	-0.507448331699694	-0.452551739211918	-0.699675315953814	0.208442865438014	-0.780987355808898	0.188951780692909	-0.872669562284696	-0.47963039680194	-0.524000562422186	-0.476520993005092	-0.509847136152773	0.391370375543929	-0.585776034736915	0.58185618887828	-0.418479841209836	-0.217870757171456	-1.00008761120450	-0.619365806810214	-0.32182948678443	-0.173111765631951	-0.498527574580509	-0.702425065428276	-1.05347401808963	-0.542919979848733	-0.564195654139948	-0.553903021649236	-0.502081936600559	-0.551233281961707	-0.534765007967125	-0.109632840742672	-0.13449026884437	-0.515768087642197	-0.565616221739468	-0.634967491776616	-0.0731881292217925	-0.408595231856213	-0.332788477909346	-0.570479291741428	0.227350124577172	0.0851542977403114	-0.287146144219956	0.181874099078314	-0.287006713556997	-0.429123566403215	-0.49303809417124	-0.402904532297622
ACARBOSE	-0.197152149939305	1.63614356988574	1.25330031266884	1.59213338580922	1.22347158248456	2.20910649718146	-0.873206598456548	0.698778160460587	-0.839962117534023	0.963187515421604	1.48332011137274	1.53805833099629	1.47407052353961	1.50255517062793	-1.20638909574881	-0.585776034736915	-1.11862389079551	1.36556579763210	0.762547650100096	-0.441899177043848	3.8965165314516	1.00226897312865	0.154889474512798	1.47049689720056	1.60115631959321	0.091418948765862	1.52607641477594	1.56496201444887	1.59813516394768	1.51782489354135	1.45051392140453	-0.0629135303490743	-0.405906040390433	-0.569863418219632	1.20792430242274	1.22045045211875	1.13949121801686	-0.958253877950442	-0.750884440171768	-0.561421783343247	2.20877879622963	1.3275020838696	1.37271490962987	1.20369162850773	1.07596492163358	1.23931577360133	1.2233599428177	1.45072150945788	-0.0454667623975235
AMPRENAVIR	-0.258562293982697	0.872772939643002	0.871191744900831	0.863469974596977	0.889813284588274	0.77767085630753	-0.197175683522447	-0.189081149301104	-0.154019518716068	-0.321912438972806	0.86535421065108	0.850705366523468	0.847094678935955	0.808623340703548	0.827122958623767	0.509701225030822	0.736445287030443	0.836959682419671	0.762547650100096	0.674477691277452	0.509604777755239	0.340219743172112	-0.173111765631951	0.81351084215818	1.04139020068067	0.297111583489051	0.726064475521065	0.612444110080191	0.837995589774548	0.85846040281031	0.847879103284405	-0.416802138562612	-0.215444697759730	-0.0894516671848601	0.879817490178233	1.02654926896611	1.07721202702312	-0.0731881292217925	0.275983184774895	0.292142556943319	-0.0438830224416483	0.754989812507858	0.78143171017844	0.87894407628883	0.82760635981267	0.873484677837823	0.318182194853989	0.495633835401487	0.298894015920865
ANTIPYRINE	-0.270844322791375	-0.983931581332415	-0.878297069508087	-0.854171579187332	-0.885534343255577	-0.907336858586969	-0.0619695005356266	-0.189081149301104	-0.154019518716068	-0.0694820907881895	-0.843139750167621	-0.905863320462645	-0.859672898040658	-0.9262062341074	-0.334883929589135	-0.585776034736915	-0.191089301882535	-0.7488586632176	-0.806121801534387	-0.441899177043848	-0.619365806810214	-0.983878716740972	-0.829114245921448	-0.810431811639286	-0.859021642647647	0.00603710039019835	-0.956719258773668	-0.967615001872567	-0.900054987869862	-0.896092424964227	-0.968636832085819	0.102234486817243	0.37710170153579	0.120728473892853	-0.94061273810463	-0.989255110343604	-1.11003316067682	-0.399981636444679	-0.498671339307675	-0.652875105516808	-0.614362314183076	-0.318857528911191	-0.564152019414293	-0.824104968185859	-0.843754776589502	-0.837411202047112	-0.493773096808634	-0.6354979433709	-0.171877681020729
ASPIRIN	0.159026685512366	-0.90235414988423	-0.91429738085152	-0.902458691141108	-0.936683387139856	-0.628529194466028	0.343649048424835	0.698778160460587	0.0746280142232498	1.10087679624958	-0.915841620840758	-0.829490768854553	-0.929336880774397	-0.856813051114963	-0.189633068562522	-0.0380374048530466	-0.191089301882535	-0.94708595642226	-0.806121801534387	-1.00008761120450	-0.0548805145274874	-0.983878716740972	-0.829114245921448	-0.869406960382614	-0.95073445922935	-0.118154679065312	-0.873959402988681	-0.889172350924557	-0.808128183653762	-0.836106338368452	-0.834230187304753	0.314567651745366	0.207802730308498	0.255844278871383	-0.93143040319357	-1.02061206735509	-1.09682997218615	-0.931021085681868	-1.14721931295820	-0.88150841095071	-0.482713246858131	-0.880538487030954	-0.800388998634372	-0.675128368323063	-0.490533710888658	-0.704783614459132	-0.487092222332939	-0.624778590519541	0.163765102909852
ATORVASTATIN	-0.218645700354493	1.16178389330301	1.25708981912605	1.0773128989637	1.22287682616032	1.28694330712823	0.208442865438014	-0.485034252555001	0.0746280142232498	-0.207171371616162	1.08345982267049	1.30894067617202	1.09091861850404	1.29437562165061	2.27963156888989	-0.0380374048530466	2.43692536670424	0.836959682419671	1.54688237591734	0.116289257116802	0.227362131613876	1.00226897312865	0.154889474512798	1.04231623157227	1.09223578619357	-0.0948687204174042	1.19503699163599	1.11671829474596	1.27057988455698	1.34172632833391	1.26342527515149	-0.558357581848028	-0.278931811969964	-0.239580339383227	1.15671015277795	1.12445976738972	0.900588241364891	-0.563378390056122	-0.552717003778552	-0.424241800082906	0.292553482944322	0.936027476695219	0.836691822276704	1.13134687677580	0.992258887834678	1.11663525508245	0.72686891479292	0.979747780574221	-0.154441692245114
AZATHIOPRINE	0.800762690765809	-0.372700679525799	-0.621873799237321	-0.699144535546263	-0.654768889452089	-0.309283777533652	1.01967996335894	1.29068436696838	0.760570613041203	0.137051830453769	-0.734086944157917	-0.371255459206002	-0.68551294120631	-0.301667587175459	1.11762468067699	-0.0380374048530466	1.20021258148693	-1.01316172082381	-0.806121801534387	2.90723142792005	-0.619365806810214	0.340219743172112	0.154889474512798	-0.719648156846647	-0.445213414231005	1.84174684046697	-0.294640412493773	-0.261631143340483	-0.431967927321213	-0.344638561862588	-0.357052827818208	-0.888653616180663	-0.51171789740749	-0.464773347680776	-0.481883978533778	-0.521247194131381	-0.547278390857438	-0.754007935936138	-1.03912798401645	-0.698601766603589	-0.643617662477508	-0.493705871245993	-0.261602905676297	-0.0813655170713468	-0.0830417001973193	-0.0924862517612935	-0.404336343547337	-0.454827877022881	-0.337519574389068
BENAZEPRIL	-0.264703308387036	0.43020446796288	0.530767748162056	0.458656968367955	0.5097639934016	0.481228683441754	0.0732366824511938	-0.189081149301104	-0.0396957522464092	-0.321912438972806	0.465493921948831	0.5452151600911	0.463942773900389	0.531050608733796	0.827122958623767	0.509701225030822	0.736445287030443	0.374429331608800	0.664505809372941	0.116289257116802	0.227362131613876	0.340219743172112	0.154889474512798	0.403917616445602	0.446039508934437	-0.137559644605236	0.422611670976114	0.354703971251018	0.499134370095198	0.59214147679797	0.42524112352686	-0.629135303490735	-0.130795212146084	-0.22456747216339	0.444626546858267	0.462337355392119	0.183381077881050	-0.508912805518975	-0.390580010365921	-0.424241800082906	-0.292553482944322	0.530626895352581	0.607362357068907	0.685488851287143	0.849682676418972	0.680069445938687	0.0487132144687435	0.193538206932774	-0.529315450920828
BETAHISTINE	-0.574824535806164	-1.14201511994758	-0.943350263690079	-0.910446032968048	-0.939062412436799	-1.23661570290865	-0.332381866509267	-1.07694045906279	-0.268343285185727	-1.3545820451826	-0.87949068550419	-1.05860842367883	-0.894504889407528	-1.06499260009228	-0.480134790615747	-1.13351466462078	-0.191089301882535	-0.682782898816048	-0.904163642261542	0.116289257116802	-1.18385109909294	-0.983878716740972	-0.829114245921448	-0.840086772902665	-1.01483560383219	-0.847781383366438	-1.12223897034364	-1.13570639676116	-1.08401425929542	-1.02539219339051	-1.16112876054111	-0.48757986020532	0.694537272586962	0.300882880530893	-1.03618661837609	-1.05026252330472	-1.15163566026063	0.158290605061085	0.113846191362264	-0.0127018503018833	-0.731383707360804	-0.656175569875677	-0.735458366918912	-1.12366582906105	-0.96609436444943	-1.12587620505097	-0.50674338444117	-0.670555276779335	-2.69137805909704
BISPHENOL A	-0.350677510047785	-0.639844955371156	-0.448819671025031	-0.507448331699694	-0.452551739211918	-0.63613027582156	0.208442865438014	-0.780987355808898	0.188951780692909	-0.597291000628751	-0.47963039680194	-0.524000562422186	-0.476520993005092	-0.509847136152773	0.391370375543929	-1.13351466462078	0.736445287030443	-0.418479841209836	-0.217870757171456	-1.00008761120450	-0.619365806810214	-0.32182948678443	-0.501113005776699	-0.498527574580509	-0.702425065428276	-1.05347401808963	-0.487746742658742	-0.485753003191938	-0.53118547807859	-0.53231621080969	-0.47069060663436	-0.251654121396295	-0.342418926180198	-0.209554604943553	-0.539305903893084	-0.599746242976458	-0.517882612708396	-0.222968486698949	-0.552717003778552	-0.271819596460305	-0.555851617594211	0.0695224173369083	-0.185620251541183	-0.268925984524506	-1.00840730461151	-0.279270104281031	-0.437068294704848	-0.508107206549857	0.852486659546629
BITHIONOL	1.89693376194035	0.0567259733180847	-0.505662267883083	-0.735450634759628	-0.464446865696634	-0.280703711636849	2.50694797621396	1.29068436696838	2.47542711008609	0.251792897810413	-0.770437879494485	-0.371255459206002	-0.75517692394005	-0.371060770167897	0.391370375543929	-1.13351466462078	0.736445287030443	-1.07923748522537	-0.511996279352921	-1.00008761120450	-0.619365806810214	-0.32182948678443	-0.501113005776699	-0.750202510364011	-0.562899300468645	1.40707561237268	-0.349813649683764	-0.351279887281065	-0.352826345300685	-0.390472434998769	-0.327672480843453	0.0314567651745358	-0.342418926180198	-0.22456747216339	-0.157657026110850	-0.245860585275420	-0.113566104777074	1.04335635378974	0.366059292226357	0.307384777305579	-0.263298134649890	-0.473590575225176	-0.228446838417338	-0.0819014041212132	-0.433503226322375	-0.0924862517612935	-0.402231080752643	-0.452437514431093	0.0765851590317787
CANDESARTAN	0.0761229910537876	0.517234936272574	0.490346345951886	0.257158117733778	0.423524326387409	0.481228683441754	0.749267597385296	-0.189081149301104	0.417599313632226	-0.666135641042738	0.247388309929422	0.697960263307284	0.324614808432910	0.808623340703548	2.71538415196973	-0.585776034736915	3.05528175931289	-0.154176783603624	0.664505809372941	2.34904299375940	-0.337123160668851	1.66431820308520	0.810891954802295	0.186584474893472	0.397517314774944	0.37861243875673	0.753651094116061	0.76932941197621	0.559256613312395	0.779015022707595	0.637488802534145	-1.26613479827510	-0.490555526004078	-0.539837683779959	0.463249874001826	0.432473586809753	0.142525928589160	-0.917404689547581	-1.07515842699703	-0.86626619058845	-0.585106965888644	0.649771341014349	0.824258297054594	0.763192473517738	0.424713581747644	0.783961056215938	0.193061989750013	0.366335666049143	-1.03931812260755
CAPTOPRIL	-0.175658599524118	-0.699773830479148	-0.702085019248127	-0.629799886048735	-0.669637797557983	-0.657413303617052	-0.467588049496088	-0.189081149301104	-0.268343285185727	0.435378605581043	-0.625034138148213	-0.753118217246461	-0.65068094983944	-0.787419868122525	-1.06113823472220	-0.0380374048530466	-1.11862389079551	-0.484555605611389	-0.806121801534387	-0.441899177043848	-0.337123160668851	-0.983878716740972	-0.829114245921448	-0.626361193613746	-0.527999516665422	0.576543087263951	-0.791199547203694	-0.77711142099883	-0.716201379437661	-0.761163935275608	-0.806369513449382	0.503308242792587	0.207802730308498	-0.13449026884437	-0.665660005415701	-0.650941274831942	-0.702727251577798	0.53954969682112	0.726363722032204	0.154962573682978	-0.33643650538597	-0.72890010164325	-0.670527735203451	-0.557233217352506	-0.0995989376520462	-0.586524015526517	-0.477848465064945	-0.60147763872393	0.163765102909852
CELECOXIB	0.453795376920646	0.195014988125969	-0.0825007134953663	-0.179241194810873	-0.112351121749043	0.557239496997081	0.749267597385296	0.698778160460587	0.417599313632226	0.986135728892933	-0.225173849445964	0.163352402050641	-0.197865062070135	0.184084693771606	1.40812640273022	-0.0380374048530466	1.50939077779126	-0.550631370012942	-0.0217870757171455	0.674477691277452	-0.619365806810214	0.340219743172112	-0.173111765631951	-0.266624278513803	0.195529007535403	1.64381619195975	0.25709195940614	0.231436948332718	0.171156438731088	0.119972173191550	0.394678808570361	-0.204468973634490	-0.638692125827959	-0.17952887050388	0.0206871970208687	0.122743644084070	0.122845704235140	-0.726775143667564	-0.372564788875629	-0.439484020445166	-0.0146276741472161	0.383630501354296	0.373888383453742	0.403076376007671	0.234305351018283	0.396025362521098	-0.194630171864035	-0.117361434229276	1.28402738174309
CLINDAMYCIN	-0.301549394813071	0.43298551676225	0.377924321054851	0.496778372541988	0.437798478169069	0.175361169695116	-0.602794232482908	-0.189081149301104	-0.382667051655386	-0.321912438972806	0.501844857285399	0.239724953658733	0.463942773900389	0.184084693771606	-1.20638909574881	-0.585776034736915	-1.11862389079551	0.704808153616565	0.0762547650100097	0.116289257116802	0.227362131613876	-0.32182948678443	-0.501113005776699	0.440577844042806	0.701832668568578	0.444589321592470	0.174332103621153	0.175406483369854	0.296684074833074	0.224666388671038	0.170611449745646	0.196604782340854	-0.130795212146084	-0.344670409922083	0.492219494002917	0.618908827816809	0.638019172135308	0.825494015641145	1.12269859481864	0.536018082739481	0.541223943446995	0.490396303310945	0.465067568415878	0.464167499692415	0.426553274798169	0.460128696521954	-0.151861784908213	-0.0547273822908648	0.0940211478073933
CLOFIBRATE	-0.0712613546503525	-0.561266694196803	-0.5618732803316	-0.556461565637737	-0.553065558007768	-0.637954535346888	-0.0619695005356266	-0.189081149301104	0.0746280142232498	-0.276016012030148	-0.552332267475077	-0.600373114030278	-0.581016967105701	-0.648633502137649	-0.334883929589135	-0.585776034736915	-0.191089301882535	-0.484555605611389	-0.511996279352921	-1.00008761120450	-0.337123160668851	-0.983878716740972	-0.829114245921448	-0.56290907009502	-0.571826014615931	-0.0677017686615116	-0.653266454228716	-0.687462677058248	-0.561193768190512	-0.619802621287174	-0.593446424166815	0.408937947268976	0.123153244694854	0.120728473892853	-0.492488928712749	-0.629396698926093	-0.641444527639964	0.58039888522398	-0.0122603590697816	-0.104155172475444	-0.351064179533186	0.00608186834817498	-0.126215631035549	-0.367529201699882	-0.250453767795115	-0.376530335178883	-0.447260751247963	-0.53197750746941	0.91351262026128
CROMOLYN	0.401596754483763	0.669320134340077	0.346976684987689	0.216858347606942	0.26650865678916	1.20059502292937	0.749267597385296	0.994731263714484	0.303275547162568	0.779601807650975	0.138335503919718	0.774332814915376	0.185286842965432	0.808623340703548	1.26287554170360	2.15291711468243	0.736445287030443	-0.418479841209836	0.566463968645786	-1.00008761120450	1.92081800846206	1.00226897312865	0.810891954802295	0.0797216852490129	0.134851808084948	-0.0715827617694959	0.781237712711057	0.746917225991064	0.730324999549024	0.790433285839766	0.806172518785758	-0.605542729609833	-0.469393154600667	-0.329657542702247	0.392507096588447	0.293393750269019	0.0809940878873511	-1.35312936584476	-1.39943241382229	-0.98820395348653	-0.0146276741472161	1.21764162098667	1.26772069664316	0.787307390761716	0.777014800923226	0.832591171664863	0.365455671623915	0.536902609599594	-0.0541847567853308
DEXIBUPROFEN	-0.556401492593147	-0.759811766324369	-0.537873072769312	-0.511442002613164	-0.526301523417157	-0.750146496154552	-0.332381866509267	-0.780987355808898	-0.268343285185727	-0.459601719800778	-0.47963039680194	-0.67674566563837	-0.511352984371962	-0.718026685130087	-0.334883929589135	-0.585776034736915	-0.191089301882535	-0.286328312406730	-0.413954438625766	-1.00008761120450	-0.619365806810214	-0.983878716740972	-0.829114245921448	-0.498527574580509	-0.716145302788898	-1.11945090092537	-0.736026310013703	-0.765905328006257	-0.64149764313791	-0.692332715267588	-0.67702844573293	0.408937947268976	0.144315616098265	0.225818544431710	-0.602159633002595	-0.657340653813878	-0.597599977180375	0.403385735478250	0.23995274179431	0.322626997667839	-0.307181157091538	-0.213639057417682	-0.155227189887138	-0.480065482171777	-0.366354429978205	-0.4815271753527	-0.459818668575733	-0.558664617993227	0.198637080461081
ENROFLOXACIN	-0.175658599524118	0.0752117682786023	0.106974609364805	0.0705447677770804	0.0785656583306479	0.141612368476550	0.0732366824511938	-0.189081149301104	-0.154019518716068	-0.207171371616162	0.0656336332465814	0.163352402050641	0.115622860231692	0.253477876764044	-0.0443822075359094	0.509701225030822	-0.191089301882535	-0.0220252548005176	0.174296605737165	0.674477691277452	-0.337123160668851	1.00226897312865	0.482890714657546	0.00919434266559567	0.224192319811071	0.467875280240379	0.284678578001135	0.343497878258445	0.098143310324967	0.190089958059533	0.187496706627690	-0.817875894537956	-0.617529754424547	-0.599889152659306	0.0722893326478127	0.145354783153576	0.0648014982289802	-0.522529201653261	-0.516686560797967	-0.530937342618727	-0.365691853680402	0.547647530447119	0.375269886256198	0.400396940758341	0.402637265141341	0.394920132624531	-0.205373542191827	-0.117229828727412	-0.115210717499982
ETHANOL	-0.903368806438309	-1.63355186264406	-1.49093394675598	-1.36935512702499	-1.47910115484290	-1.56102985516279	-1.81964987936429	-0.485034252555001	-1.41158094988232	1.28446250402021	-1.35205284487957	-1.59321628493547	-1.38215276854370	-1.62013806403178	-1.35163995677542	-1.13351466462078	-1.11862389079551	-1.07923748522537	-1.49241468662447	-1.00008761120450	-0.901608452951578	-1.64592794669751	-1.15711548606620	-1.18774185205739	-1.45672018249838	-1.22811870794894	-1.61879810505356	-1.58395011646407	-1.56235063019919	-1.59115909055924	-1.65738646030437	3.73549086447623	5.22328475291701	5.94572095518947	-1.55569984848494	-1.57394503665979	-1.61474372449004	1.53354661462406	3.06834251577021	1.78588015244481	-0.731383707360804	-2.28551454756193	-3.01217498536740	-3.14556766820611	-2.62549749602319	-3.03792392611100	-0.52378751711745	-0.734212801547689	-2.70881404787265
EUCALYPTOL	-0.841958662394918	-1.04353327422872	-0.759559200515713	-0.668647412207036	-0.731492455278506	-1.26215533626324	-0.873206598456548	-1.07694045906279	-0.611314584594704	-1.95123559543715	-0.625034138148213	-0.982235872070737	-0.61584895847257	-0.9262062341074	-1.35163995677542	-1.13351466462078	-1.11862389079551	-0.286328312406730	-0.708079960807232	-1.00008761120450	-0.901608452951578	-0.32182948678443	-0.173111765631951	-0.626361193613746	-0.928845667005183	-1.61621801874741	-0.81878616579869	-0.77711142099883	-0.991136488139148	-1.01140080053841	-0.80586295574292	-0.133691251991782	-0.892640582668896	-0.344670409922083	-0.823699628814512	-0.785114920819858	-0.465318975509684	1.42461544554977	0.92453115842542	0.718924727086602	-0.658245336624724	-2.1679174323633	-1.64586871373781	-0.918421088962305	-1.35426959811025	-0.956776030876293	-0.506189602718215	-0.676537961224566	1.09223150521133
FENOFIBRATE	-0.068190847448183	0.0829550806219461	0.0886586614883221	-0.0125961994215260	0.0857027342214775	0.0257718886182313	0.343649048424835	-0.189081149301104	0.303275547162568	-0.321912438972806	-0.00706823742655485	0.0869798504425491	-0.0237051052357863	0.0452983277867304	0.681872097597154	-0.0380374048530466	0.736445287030443	-0.0881010192020706	0.27233844646432	-1.00008761120450	-0.0548805145274874	-0.32182948678443	-0.501113005776699	-0.0607284084581973	-0.0776773588737176	-0.292799368924624	0.0363990106461747	-0.0263031904964556	0.118324942055168	0.0607901896332516	0.145283564422581	0.0314567651745358	-0.236607069163141	-0.0444130655253502	0.165535297026325	-0.0065238113510286	0.0162237292538677	0.185523397329659	-0.354549567385336	-0.210850715011265	0	0.810693709180892	0.759327665339134	0.313583238680021	0.360324324979261	0.335237718209941	-0.189306248903006	-0.117560254558272	0.887358637097858
FLUVASTATIN	-0.218645700354493	0.359151397657409	0.442345930827309	0.352643158664928	0.419361032117759	0.511633008863885	0.0732366824511938	-0.189081149301104	-0.0396957522464092	-0.0465338773168612	0.356441115939126	0.468842608483008	0.35944679979978	0.461657425741358	1.26287554170360	-0.0380374048530466	1.35480167963910	0.242277802805694	0.664505809372941	-0.441899177043848	-0.0548805145274874	0.340219743172112	0.154889474512798	0.294671437328079	0.351636449733004	-0.09098772730942	0.422611670976114	0.388322250228736	0.458876769628147	0.476993921831281	0.477078862154733	-0.369616990800807	-0.300094183373375	-0.209554604943553	0.363666805248075	0.325177332545966	0.215268023669842	-0.536145597787548	-0.570732225268844	-0.439484020445166	0.0731383707360804	0.577046809246776	0.625321893500844	0.628148936951463	0.591205802820178	0.621492261420663	-0.00547547429774628	0.136683500466757	0.0417131814805495
GEMFIBROZIL	-0.553330985390977	-0.519550962206254	-0.303555256832233	-0.254031759190405	-0.28958850637131	-0.544917299555167	-0.467588049496088	-0.780987355808898	-0.382667051655386	-0.528446360214765	-0.225173849445964	-0.447628010814094	-0.267529044803874	-0.509847136152773	-0.334883929589135	-0.585776034736915	-0.191089301882535	-0.0220252548005176	-0.217870757171456	-1.00008761120450	-0.337123160668851	-0.983878716740972	-0.829114245921448	-0.266624278513803	-0.468887549284628	-0.991378128361872	-0.515333361253738	-0.564195654139948	-0.394563227674661	-0.479567051551207	-0.418346310300026	0.479715668911684	0.0596661304846192	0.165767075552363	-0.331862732099555	-0.456400153781100	-0.345742928801715	0.53954969682112	0.113846191362264	0.261658116218799	-0.175532089766593	-0.0279594018409019	0.154229437863141	-0.195509458692841	-0.529167264949687	-0.178694183693481	-0.402871439894396	-0.458360891675913	1.01376955572106
GLICLAZIDE	-0.166447077917610	-0.120988497998515	-0.121658946886468	-0.122603680038023	-0.10283502056127	-0.205605027844186	-0.197175683522447	-0.189081149301104	-0.0396957522464092	-0.344860652444135	-0.116121043436259	-0.142137804381726	-0.0933690879695257	-0.0934880381981455	-0.0443822075359094	0.509701225030822	-0.191089301882535	-0.0881010192020706	-0.217870757171456	0.674477691277452	-0.337123160668851	0.340219743172112	0.154889474512798	-0.164433331966438	0.0585712014400597	0.607591032127828	-0.0739474637338078	-0.093539748451892	-0.185033511857963	-0.140074749128471	-0.0411296715551773	-0.652727877371638	-0.532880268810901	-0.254593206603063	-0.101787044680174	0.143221656826264	0.274059579967927	0.04935943598679	0.654302836071034	0.4140803198414	-0.555851617594211	0.555384182762818	0.444345026379028	0.120128013678333	-0.204461441531985	0.136296336827971	-0.309115498048939	-0.289515551428811	0.529920867197758
GLYCINE	-0.169517585119779	-1.47541379366028	-1.43409134989792	-1.31344373423640	-1.43746821214640	-1.23661570290865	-1.27882514741701	0.994731263714484	-1.29725718341266	3.25800886255448	-1.31570190954301	-1.44047118171929	-1.34732077717683	-1.48135169804690	-1.20638909574881	-0.585776034736915	-1.11862389079551	-1.14531324962692	-1.49241468662447	-0.441899177043848	-0.619365806810214	-1.64592794669751	-1.15711548606620	-1.16430768721742	-1.29555019282546	0.85597459103885	-1.48086501207858	-1.47188918653834	-1.39572008968334	-1.45349665054320	-1.47249289744599	2.67382503983562	2.28171512784282	2.10242694691129	-1.49284611937543	-1.53832182699368	-1.54449279704911	-1.05356865089045	-0.804930104642645	-0.759570648052629	-0.614362314183076	-2.20350603301552	-2.17774729268361	-2.23616734458322	-1.70197158465952	-2.23110610161746	-0.522523932926736	-0.727172754443709	-0.7341883190343
INDINAVIR	-0.427440190102024	1.46268246732111	1.74656773651482	1.62190438716418	1.73853055927275	1.1881292495063	-0.197175683522447	-0.780987355808898	-0.154019518716068	-0.895617775756025	1.66507478805558	1.61443088260439	1.68306247174083	1.64134153661280	1.55337726375683	-0.0380374048530466	1.66397987594342	1.62986885523831	1.84100789809880	1.79085455959875	-0.0548805145274874	1.66431820308520	0.810891954802295	1.66852308503379	1.53568559692942	-0.351014265544395	1.55366303337093	1.41928280554543	1.53029952221580	1.64760712379011	1.67778947903684	-0.77069074677615	-0.427068411793844	-0.209554604943553	1.60612724877702	1.62318470271523	1.68929191610954	-0.195735694430375	-0.264473459933874	-0.0279440706641434	-0.0292553482944322	1.21918895144981	1.26081318263088	1.26263920399301	1.26453345931241	1.27689359008459	1.33275524234117	1.50718422357071	0.00684120392932033
KETOPROFEN	-0.108107441076388	-0.498120527340521	-0.391345489757446	-0.49111058705368	-0.411513552839648	-0.339688102955783	0.614061414398475	-0.189081149301104	0.417599313632226	-0.000637450374203676	-0.47963039680194	-0.371255459206002	-0.476520993005092	-0.371060770167897	0.681872097597154	-0.0380374048530466	0.736445287030443	-0.550631370012942	-0.119828916444301	-1.00008761120450	-0.337123160668851	-0.32182948678443	-0.501113005776699	-0.498527574580509	-0.64018263390816	-0.754637548774805	-0.404986886873755	-0.418516445236502	-0.387272481133384	-0.35637846620975	-0.418008605162385	-0.369616990800807	-0.109632840742672	-0.194541737723717	-0.471537685676245	-0.508235123534779	-0.602084078931924	-0.685925955264703	-0.732869218681475	-0.561421783343247	-0.526596269299779	0.137604957715061	0.0160791576174808	-0.09208325806867	0.0503360459657599	-0.098012401244126	-0.396190540906407	-0.435398273337883	-0.132646706275596
LEFLUNOMIDE	0.487570956144512	-0.411253650136672	-0.60545260458944	-0.613099080410587	-0.658337427397503	0.0224274128217969	0.478855231411655	1.29068436696838	0.0746280142232498	1.44509999831951	-0.661385073484781	-0.371255459206002	-0.65068094983944	-0.371060770167897	0.391370375543929	-0.585776034736915	0.58185618887828	-0.881010192020707	-0.511996279352921	0.116289257116802	-0.619365806810214	-0.32182948678443	-0.501113005776699	-0.657715006912431	-0.398183081887908	1.54679136426013	-0.349813649683764	-0.373692073266211	-0.364449274569387	-0.391115717428751	-0.279211793591989	-0.110098678110879	-0.342418926180198	-0.0744387999650235	-0.568922167197771	-0.66672640965405	-0.740592999701989	-1.23058180063618	-1.39943241382229	-1.01868839421105	-0.40957487612205	0.0555964431686499	0.159755449072968	-0.110303417764120	0.0135421849552552	-0.096907171347559	-0.388710908851736	-0.425340336978723	0.97453858097593
LINCOMYCIN	-0.427440190102024	0.332431517036012	0.365924217273707	0.533084471755354	0.414008225199637	0.232825344742943	-0.873206598456548	-0.189081149301104	-0.611314584594704	-0.161274944673505	0.538195792621967	0.239724953658733	0.498774765267259	0.184084693771606	-1.20638909574881	-0.585776034736915	-1.11862389079551	0.770883918018118	0.0762547650100097	0.116289257116802	0.509604777755239	-0.32182948678443	-0.501113005776699	0.477362987230841	0.627312948002058	0.145752852277648	0.174332103621153	0.175406483369854	0.296684074833074	0.224666388671038	0.170611449745646	0.196604782340854	-0.130795212146084	-0.344670409922083	0.403370704088856	0.53443702525526	0.482072077886999	0.485084112283972	0.870485493954542	0.292142556943319	0.541223943446995	0.490396303310945	0.465067568415878	0.464167499692415	0.426553274798169	0.460128696521954	-0.151861784908213	-0.0547273822908648	0.0940211478073933
LISINOPRIL	-0.399805625282498	0.326651297962812	0.441714346417775	0.494236945597053	0.436608965520597	0.450824358019623	-0.467588049496088	-0.189081149301104	-0.382667051655386	-0.000637450374203676	0.501844857285399	0.392470056874917	0.463942773900389	0.322871059756482	-0.0443822075359094	0.509701225030822	-0.191089301882535	0.572656624813459	0.370380287191475	0.674477691277452	0.227362131613876	-0.32182948678443	-0.501113005776699	0.440577844042806	0.529412573394977	-0.0133678651497256	0.201918722216149	0.119376018406990	0.394316680690174	0.422475735890349	0.239165592686742	-0.275246695277197	0.0808285018880306	-0.0744387999650235	0.315944529442706	0.383198368648849	0.161707919415230	-0.44083082484754	-0.0302755805600739	-0.119397392837704	-0.0877660448832965	0.530626895352581	0.596310334649255	0.582062650662972	0.554411941809673	0.572862145971737	-0.0343630890106638	0.0737450048995712	-0.280852610868320
N,N-DIMETHYLFORMAMIDE	-0.60552960782786	-1.48615627627745	-1.36524864925873	-1.25680621946355	-1.36014988999574	-1.39380606534106	-1.27882514741701	-0.189081149301104	-1.06860965047334	0.894342875007618	-1.24300003886987	-1.44047118171929	-1.27765679444309	-1.48135169804690	-1.20638909574881	-0.585776034736915	-1.11862389079551	-1.01316172082381	-1.39437284589732	-0.441899177043848	-0.901608452951578	-1.64592794669751	-1.15711548606620	-1.11533577898787	-1.27102007148374	0.0409660383620603	-1.48086501207858	-1.47188918653834	-1.39572008968334	-1.45349665054320	-1.47249289744599	2.67382503983562	2.28171512784282	2.10242694691129	-1.39028849142514	-1.49608592571290	-1.42715880121691	1.11143833446117	0.0958309698719715	1.03901135469406	-0.614362314183076	-2.20350603301552	-2.17774729268361	-2.23616734458322	-1.70197158465952	-2.23110610161746	-0.522523932926736	-0.727172754443709	-0.7341883190343
N-NITROSODIETHYLAMINE	-0.630093665445217	-1.32774555545060	-1.20166828718945	-1.07563878438886	-1.19540238818243	-1.27218876365254	-1.27882514741701	-0.485034252555001	-1.06860965047334	0.228844684339084	-1.06124536218703	-1.28772607850310	-1.10349683760875	-1.34256533206203	-1.20638909574881	-0.585776034736915	-1.11862389079551	-0.814934427619154	-1.29633100517016	0.116289257116802	-0.901608452951578	-1.64592794669751	-1.15711548606620	-0.983090141286469	-1.08380364190163	0.0176800797141521	-1.37051853769860	-1.35982825661261	-1.24620695409049	-1.28045367687817	-1.42369450505689	1.65934436295681	2.07009141380871	0.556101623268115	-1.22423049106174	-1.27402747503974	-1.38929305309272	0.934425184715441	1.14071381630893	0.0635092515094173	-0.526596269299779	-1.46388207163467	-1.58646409323218	-1.67670126452294	-2.13705899110874	-1.69949052136898	-0.518945138151971	-0.712636842038307	-0.394186537909815
RAMIPRIL	-0.412087654091176	0.386743764176648	0.5427678519432	0.558861802196843	0.540691322261862	0.364476073820771	-0.332381866509267	-0.485034252555001	-0.382667051655386	-0.413705292858121	0.574546727958535	0.468842608483008	0.568438748000998	0.461657425741358	-0.0443822075359094	0.509701225030822	-0.191089301882535	0.638732389215012	0.566463968645786	0.116289257116802	0.227362131613876	0.340219743172112	0.154889474512798	0.514263052762441	0.511779255860201	-0.250108444736793	0.395025052381118	0.365910064243591	0.441653701711798	0.500152089310615	0.376949288844216	-0.511172434086223	-0.194282326356318	-0.31464467548241	0.461439272751758	0.540409778971733	0.376944803489575	-0.182119298296088	0.00575486242051075	-0.149881833562224	-0.175532089766593	0.529079564889441	0.63499241311804	0.629756598101061	0.491862378091815	0.630334100593195	0.00932441088265512	0.138515245713725	-0.145723697857307
RAPAMYCIN	-0.467356783730229	3.46154765927609	3.74047971741336	3.73056262947643	3.80352451701944	3.05282652764559	-0.467588049496088	-0.485034252555001	-0.382667051655386	-0.62023921410008	3.77342903757653	3.44737212119859	3.70331797101927	3.30677792843131	0.681872097597154	3.79613300433404	-0.345678400034698	3.87644484489111	3.70380287191475	-0.441899177043848	2.20306065460342	1.66431820308520	1.46689443509179	4.08766340019314	3.40481725561561	-0.548944914051615	3.18127353047568	3.03296019647590	3.51306559246307	3.43673638217615	3.29387741521720	-0.204468973634490	-0.257769440566553	-0.329657542702247	3.80212790778832	3.79748036814421	3.83368902040579	0.362536547075390	0.31201362775548	0.215931455132018	4.00798271633721	0.863302944927646	1.52882472630746	1.94428753142278	2.01604807045197	1.97318842492149	5.51661851651091	4.83624819235675	0.503766884034336
RIFABUTIN	-0.359889031654293	2.73454878489962	2.84362985587522	2.79313914778734	2.82455560732732	2.61439615505846	-0.332381866509267	-0.189081149301104	-0.268343285185727	-0.459601719800778	2.79195378348919	2.83639170833386	2.79768619548066	2.82102564748425	1.40812640273022	3.24839437445017	0.58185618887828	2.6210053212616	2.82142630537036	1.23266612543810	1.92081800846206	2.32636743304174	2.45089815552604	2.93647129483262	2.78926528747031	-0.153083617037175	2.90540734452572	2.94331145253532	2.89345779944789	2.78814687214731	2.92425914206928	-0.180876399753587	-0.554042640214313	-0.524824816560122	2.96472482963177	2.73411689397925	2.77892864173591	0.035743039852503	-0.354549567385336	-0.317546257547086	4.13963178366215	1.09694984486176	1.31745479753160	1.74708109707203	1.83483830497523	1.76872089405669	3.39249508115659	3.45295801269187	0.804537690413688
RIFAPENTINE	-0.353748017249954	2.89830348185076	2.97689416628687	2.94598782547561	2.95659151130766	2.80442318894678	-0.332381866509267	-0.189081149301104	-0.382667051655386	-0.413705292858121	2.93735752483546	2.98913681155004	2.93701416094813	2.95981201346912	1.26287554170360	2.7006557445663	0.58185618887828	2.75315685006471	2.91946814609751	1.23266612543810	2.20306065460342	2.32636743304174	1.46689443509179	3.10452773411357	2.95669620542186	-0.125916665281282	2.96058058171571	2.96572363852047	3.02014772847674	2.97437713562695	2.94401489262127	-0.2988392691581	-0.469393154600667	-0.509811949340286	3.04827114445635	2.88279579899289	2.73832260920800	-0.0868045253560794	-0.354549567385336	-0.348030698271606	3.51064179533186	1.43736254675253	1.49152415064113	1.79155972221092	1.72537656846898	1.81624577960904	3.97406332662426	3.87345679538226	0.521202872809951
SULFADIMETHOXINE	0.248071394375284	-0.192368750515676	-0.367345282195157	-0.380740045445050	-0.375233417061264	-0.124425478967096	0.208442865438014	0.40282505720669	0.188951780692909	0.205896470867756	-0.406928526128804	-0.218510355989818	-0.406857010271353	-0.232274404183021	0.681872097597154	-0.0380374048530466	0.736445287030443	-0.550631370012942	-0.511996279352921	1.23266612543810	-0.0548805145274874	-0.32182948678443	-0.501113005776699	-0.433271669930177	-0.0826909928468507	1.47305249520842	-0.239467175303782	-0.272837236333056	-0.215041801969886	-0.219841770446177	-0.211333060926174	-0.180876399753587	-0.173119954952907	-0.17952887050388	-0.254394864328780	-0.239034581028022	-0.288695189851454	-0.318283259638957	-0.192412573972705	-0.256577376098045	-0.365691853680402	0.235086776892872	0.179096488307361	0.0649316475421175	-0.130873719510975	0.0600354739648828	-0.348401913787259	-0.352909865193438	0.721716743729519
SULFAMETHOXAZOLE	0.303340524014337	-0.503519033833416	-0.626294890104059	-0.64613763069475	-0.626815342213006	-0.433637468510168	0.343649048424835	0.40282505720669	0.303275547162568	0.297689324753071	-0.661385073484781	-0.524000562422186	-0.65068094983944	-0.509847136152773	0.536621236570541	-0.0380374048530466	0.58185618887828	-0.7488586632176	-0.708079960807232	0.674477691277452	-0.337123160668851	-0.32182948678443	-0.501113005776699	-0.657715006912431	-0.409897865659277	1.48081448142439	-0.487746742658742	-0.508165189177084	-0.53118547807859	-0.536658367212065	-0.437088945439094	-0.251654121396295	-0.36358129758361	-0.0894516671848601	-0.558963860322396	-0.454267027453788	-0.40303978451595	-0.345516051907531	0.113846191362264	0.00254037006037683	-0.555851617594211	0.114395000767964	-0.106874591801157	-0.272677193873570	-0.142831724339389	-0.277059644487898	-0.433959081926660	-0.503667074145783	0.852486659546629
SULFINPYRAZONE	0.0607704550429395	0.321034669995457	0.320450139787265	0.0912392443286986	0.313494406403788	0.244683031657575	0.749267597385296	-0.485034252555001	0.646246846571544	-0.528446360214765	0.101984568583149	0.392470056874917	0.150454851598562	0.461657425741358	1.69862812478344	0.509701225030822	1.66397987594342	-0.154176783603624	0.566463968645786	0.116289257116802	-0.337123160668851	1.00226897312865	0.154889474512798	0.0443855629146220	0.178580479031104	0.188443776465479	0.395025052381118	0.399528343221309	0.287808383391519	0.459464475614285	0.297757434067433	-1.10098678110879	-0.36358129758361	-0.479786214900612	0.299131803549215	0.490067997647173	0.360752213831205	-0.495296409384688	-0.138366909501828	-0.180366274286745	-0.658245336624724	0.495038294700364	0.54519473095836	0.575096119014712	-0.0398089135099763	0.570651686178604	-0.0622126816528489	0.065336373542306	-0.982651159086807
TENIDAP	0.806903705170148	-0.135657167155976	-0.392608658576514	-0.565538090441079	-0.397239401057989	-0.108311186493366	1.42529851231940	0.698778160460587	1.21786567891984	0.274741111281742	-0.588683202811645	-0.218510355989818	-0.546184975738831	-0.162881221190583	0.681872097597154	0.509701225030822	0.58185618887828	-0.881010192020707	-0.315912597898611	0.116289257116802	-0.337123160668851	0.340219743172112	0.154889474512798	-0.594752552509765	-0.292578830687963	1.60500626087990	-0.129120700923799	-0.0711275624667465	-0.248008655895660	-0.209870892781464	-0.188369111566595	-0.534765007967125	-0.532880268810901	-0.509811949340286	-0.267974373704291	-0.262498970628452	-0.26727114814961	-0.386365240310392	-0.53470178228826	-0.469968461169687	-0.40957487612205	-0.400866043457603	-0.287851458922972	0.087438903636497	0.186473331704627	0.0600354739648828	-0.370496804431623	-0.392967642842208	0.0242771927049349
THIAMPHENICOL	0.564333636198751	0.0578165806903866	-0.321239620299183	-0.332815994483407	-0.290183262695546	0.130666811324583	0.208442865438014	0.698778160460587	0.417599313632226	1.12382500972091	-0.370577590792236	-0.218510355989818	-0.406857010271353	-0.301667587175459	-0.0443822075359094	0.509701225030822	-0.191089301882535	-0.484555605611389	-0.511996279352921	-0.441899177043848	0.227362131613876	-0.983878716740972	-0.829114245921448	-0.40033392693975	0.0073832214119257	1.66322115749967	-0.294640412493773	-0.340073794288493	-0.135900219949358	-0.264549899329891	-0.179082220281471	0.668456259958904	-0.00382098372561514	0.0606770050135064	-0.106442876466063	0.0431780320753375	0.173914640850002	0.417002131612537	1.23078992376039	0.779893608535642	0.33643650538597	0.207234828556354	0.293761220911258	0.0574292288439915	0.0990879118046784	0.0589302440683169	-0.340294154225030	-0.3430897224664	1.01376955572106
VALACYCLOVIR	-0.160306063513270	-0.115917173717311	-0.172185699649181	-0.0939218616594642	-0.203943595681355	0.00479290407696096	-0.332381866509267	0.40282505720669	-0.496990818125045	0.0911554035111115	-0.116121043436259	-0.0657652527736346	-0.128201079336395	-0.0934880381981455	-0.189633068562522	0.509701225030822	-0.345678400034698	-0.154176783603624	-0.413954438625766	2.34904299375940	-0.0548805145274874	-0.32182948678443	-0.173111765631951	-0.164433331966438	0.114748358690239	0.817164659959002	-0.129120700923799	-0.160776306407329	-0.0539057371083302	-0.0660972696805989	-0.0988772500917656	-0.133691251991782	-0.130795212146084	-0.149503136064207	-0.155199781557186	-0.276790917021442	-0.369907254907284	-0.563378390056122	-0.822945326132937	-0.576664003705508	-0.146276741472161	0.470281007290127	0.669529983179455	0.177467928014013	0.371362483282413	0.209241510001359	-0.252101644955289	-0.223753468291600	0.111457136583008
VALPROIC ACID	-0.771336996745017	-1.09828176431827	-0.890928757698765	-0.761591026193251	-0.868881166176975	-1.05935848569762	-1.14361896443019	-0.780987355808898	-0.839962117534023	-0.0235856638455319	-0.734086944157917	-1.05860842367883	-0.790008915306919	-1.13438578308471	-1.20638909574881	-0.585776034736915	-1.11862389079551	-0.418479841209836	-0.904163642261542	-1.00008761120450	-0.619365806810214	-1.64592794669751	-1.15711548606620	-0.719648156846647	-0.938457170182946	-1.16990381132917	-1.17741220753363	-1.19173686172402	-1.00487267727489	-1.05964698278702	-1.17210417751444	1.28186318086237	1.35057078609272	0.706230295466482	-0.959882708551784	-0.950218898553796	-1.04252251763961	0.961657976984015	1.75323134697887	0.947558032520504	-0.365691853680402	-0.849591877768157	-0.960643323719338	-1.09955091181707	-1.40394131047443	-1.1314023545338	-0.50685780782479	-0.674696049028956	-0.0759797427548485
ZILEUTON	0.116039584681992	-0.596166130110464	-0.620610630418254	-0.6661059852621	-0.608377896161697	-0.608462339687421	0.478855231411655	-0.189081149301104	0.417599313632226	-0.138326731202176	-0.661385073484781	-0.600373114030278	-0.65068094983944	-0.579240319145211	0.246119514517316	-0.585776034736915	0.427267090726117	-0.682782898816048	-0.610038120080077	0.116289257116802	-0.619365806810214	-0.32182948678443	-0.173111765631951	-0.657715006912431	-0.514817327828745	0.887022535902727	-0.570506598443729	-0.552989561147375	-0.611383690032636	-0.597609377452812	-0.59513494985502	-0.275246695277197	-0.278931811969964	-0.284618941042737	-0.59672782925239	-0.582681232357963	-0.532331385018942	-0.100420921490366	-0.138366909501828	-0.0736707317509238	-0.511968595152563	-0.297194902427234	-0.344493073823692	-0.360562670051622	-0.681861788143282	-0.37100418569605	-0.452366000043337	-0.542665794644363	0.0940211478073933
ZOMEPIRAC	0.159026685512366	-0.293904296876985	-0.347766165499606	-0.439555926170701	-0.359769752631134	-0.229928488181890	0.614061414398475	0.106871953952793	0.417599313632226	0.114103616982441	-0.443279461465372	-0.29488290759791	-0.441689001638222	-0.301667587175459	0.536621236570541	-0.0380374048530466	0.58185618887828	-0.550631370012942	-0.217870757171456	-0.441899177043848	-0.337123160668851	-0.32182948678443	-0.501113005776699	-0.466004551351641	-0.349000555449026	0.448470314700455	-0.294640412493773	-0.295249422318202	-0.278122609000934	-0.307328180923661	-0.270938017719787	-0.0157283825872692	-0.278931811969964	-0.209554604943553	-0.290218903347986	-0.416510691460369	-0.430691745317168	-0.114037317624653	-0.624777889739721	-0.454726240807427	-0.234042786355457	0.117489661694244	0.0879173033452243	-0.0127719746884770	0.0107826453794673	-0.0228567682776046	-0.376271851632616	-0.39638599690778	0.13761111974643
ALLOPURINOL	0.509064506559699	-1.14250589326511	-1.16377322261741	-1.16059505654813	-1.19718665715513	-1.02895416027549	0.884473780372116	0.994731263714484	0.303275547162568	0.205896470867756	-1.17029816819673	-1.05860842367883	-1.13832882897562	-0.995599417099839	-0.770636512668973	1.05743985491469	-1.11862389079551	-1.21138901402847	-1.19828916444301	1.23266612543810	-0.901608452951578	-0.32182948678443	-0.173111765631951	-1.06395549816709	-1.09786627377749	1.14316808102972	-0.984305877368663	-0.94520281588742	-1.11138097457354	-1.03423732680275	-1.05694672557891	-1.10098678110879	-0.36358129758361	-0.40472187880143	-1.19319161248915	-1.20662068309668	-1.23135302473261	-1.48929332718763	-1.65164551468638	-1.14062615710913	-0.775266729802453	-2.34276577469810	-1.58508259042972	-1.08133075212162	-0.782125059396907	-1.10819252670590	-0.51016022649623	-0.68617396921509	-1.06547210577098
AMIODARONE	0.828397255585335	1.63428953735282	0.722137824250829	0.464102883249959	0.862454493673427	0.0881007557336	0.614061414398475	-0.780987355808898	0.98921814598052	-1.26278919129729	0.501844857285399	0.5452151600911	0.498774765267259	0.531050608733796	1.11762468067699	-0.585776034736915	1.35480167963910	0.440505096010353	0.762547650100096	-0.441899177043848	-0.337123160668851	0.340219743172112	0.154889474512798	0.440577844042806	0.491529065958962	-0.114273685957328	0.450198289571109	0.433146622199027	0.516357438011548	0.592784759227951	0.375429615724832	-0.511172434086223	-0.130795212146084	-0.419734746021267	1.09592568223995	0.990712746667267	0.747381431520305	1.71055976436979	0.960561601406004	0.292142556943319	0.0146276741472161	1.13253844551398	0.896096442782338	0.662981595192763	0.672152297043288	0.671227606766155	0.0872346015432251	0.248406969430755	-0.206749658571958
CHOLECALCIFEROL	-0.835817647990579	0.213010009768951	0.80487538189977	0.837692644155488	0.868402056915785	-0.316884858889185	-0.738000415469727	-1.37289356231669	-0.496990818125045	-1.85944274155183	0.938056081324216	0.316097505266825	0.916758661669694	0.322871059756482	-0.915887373695585	0.509701225030822	-1.11862389079551	1.43164156203365	0.958631331554406	-1.00008761120450	-0.901608452951578	0.340219743172112	0.154889474512798	0.889384572029182	0.123626159335348	-1.89953051563029	0.312265196596131	0.298673506288154	0.297740704766592	0.321641214990749	0.331021390125058	-0.440394712443515	-0.342418926180198	-0.31464467548241	0.619608224811288	0.782092991856167	1.00471904870641	0.988890769252589	1.08666815183805	0.810378049260163	-0.190159763913809	0.82926167473857	0.778668704573527	0.500607819083314	0.689629381023278	0.509864041867446	-0.0732941010130982	0.0460858211195003	0.60402381949412
ETHYLENE GLYCOL	-0.568683521401825	-1.54630327285990	-1.45872314186975	-1.32106801507121	-1.45233712025229	-1.39380606534106	-1.81964987936429	0.40282505720669	-1.52590471635198	2.61545888535728	-1.31570190954301	-1.51684373332738	-1.34732077717683	-1.55074488103934	-1.35163995677542	-1.13351466462078	-1.11862389079551	-1.07923748522537	-1.49241468662447	-1.00008761120450	-0.619365806810214	-1.64592794669751	-1.15711548606620	-1.16430768721742	-1.39093152207043	-0.657612721075187	-1.56362486786357	-1.53912574449378	-1.48764689389944	-1.51074878681155	-1.60791265763998	2.60304731819291	3.76308112608162	2.83805744068329	-1.53565390607347	-1.55069395969209	-1.58210942840932	-0.386365240310392	0.636287614580742	0.383595879116880	-0.687500684919156	-2.15863344958446	-2.26478196923837	-2.63861851903271	-2.55007008095165	-2.58477966851874	-0.523334922139907	-0.730823818667082	-2.35137627797255
BROMOBENZENE	1.54075492648868	-1.02864648359679	-1.20229987159898	-1.26406743930623	-1.18767055596736	-1.4114405740859	1.69571087829304	-0.780987355808898	1.67516074479848	-1.26278919129729	-1.24300003886987	-1.28772607850310	-1.24282480307622	-1.27317214906959	-0.480134790615747	-1.13351466462078	-0.191089301882535	-1.14531324962692	-1.10024732371585	-1.00008761120450	-1.18385109909294	-0.983878716740972	-0.829114245921448	-1.11533577898787	-1.33737123718672	-0.836138404042484	-1.28775868191362	-1.28138560566460	-1.30812546819467	-1.27273428771839	-1.31360263018596	-0.322431843039002	0.52523830135967	0.481037287168933	-1.14223612016580	-1.17505041345247	-1.14266745675754	2.15990083680126	1.28483558823127	1.17619133795441	-0.775266729802453	-2.37061772303462	-1.84756812289648	-1.66919884582481	-1.41313977572706	-1.67296500385138	-0.519554170583299	-0.714882608027189	-1.70188569608091
CARBON TETRACHLORIDE	6.9694116599245	-1.04609620155362	-1.44735462249814	-1.47536893672801	-1.40713563961037	-1.31201842995553	5.21107163595036	5.72998091577683	6.13378763711517	2.13354640245937	-1.49745658622585	-1.44047118171929	-1.52148073401118	-1.48135169804690	-1.35163995677542	-1.13351466462078	-1.11862389079551	-1.47569207163468	-1.59045652735163	-1.00008761120450	-1.18385109909294	-1.64592794669751	-1.15711548606620	-1.27227972730846	-1.63794470806382	-3.17637724815726	-1.42569177488859	-1.44947700055319	-1.37289688311934	-1.49691821456695	-1.27020751999911	3.68830571671443	0.842673872410842	2.83805744068329	-1.18297464829233	-1.30837080890946	-0.73262126325479	5.46868509743299	4.05917969773628	6.77008621090387	-0.555851617594211	-2.58879131833734	-2.93895533683720	-2.20776533094031	-2.80578741497466	-2.22779041192776	-0.52265995164047	-0.730284405558586	-3.56317749787777
DICLOFENAC	0.555122114592242	-0.269856404317727	-0.436187982834353	-0.580423591118558	-0.440656612727202	-0.353370049395742	1.15488614634576	0.106871953952793	0.98921814598052	-0.0465338773168612	-0.588683202811645	-0.371255459206002	-0.581016967105701	-0.371060770167897	0.536621236570541	-0.585776034736915	0.736445287030443	-0.7488586632176	-0.315912597898611	-0.441899177043848	-0.619365806810214	-0.32182948678443	-0.501113005776699	-0.594752552509765	-0.458151035556797	0.727901818475354	-0.404986886873755	-0.429722538229075	-0.387272481133384	-0.359112416537172	-0.388965963325270	-0.369616990800807	-0.130795212146084	-0.104464534404697	-0.363548253975749	-0.439761768428068	-0.506672358329524	-0.0868045253560794	-0.444625674836798	-0.348030698271606	-0.526596269299779	-0.278626936869556	-0.134504647850289	-0.0819014041212132	0.0503360459657599	-0.0958019414509931	-0.399039825329858	-0.445874184252318	-0.132646706275596
AZAURIDINE	0.214295815151419	-0.547634102043029	-0.724822057991348	-0.613462141402721	-0.762419784138768	-0.172464313134063	-0.332381866509267	1.29068436696838	-0.611314584594704	1.46804821179084	-0.661385073484781	-0.524000562422186	-0.65068094983944	-0.509847136152773	-0.915887373695585	0.509701225030822	-1.11862389079551	-0.7488586632176	-0.904163642261542	0.674477691277452	0.509604777755239	-0.32182948678443	-0.501113005776699	-0.657715006912431	-0.447438978580054	1.26735986048523	-0.487746742658742	-0.45213472421422	-0.519456885816536	-0.525400924687389	-0.536543108474329	-0.0865061042299769	-0.278931811969964	-0.419734746021267	-0.727867091221616	-0.757810903830267	-0.79365487042865	-1.39397855424762	-1.30935630637083	-0.91199285167523	-0.40957487612205	-0.317310198448052	-0.336204057008953	-0.258208243527183	0.181874099078314	-0.277059644487898	-0.44018692020354	-0.516492679857438	0.115816133776912
CYTARABINE	0.0147128470103956	-0.558376584660203	-0.655979357352152	-0.556824626629871	-0.684506705663878	-0.278879452111521	-0.467588049496088	0.994731263714484	-0.611314584594704	0.986135728892933	-0.588683202811645	-0.524000562422186	-0.581016967105701	-0.509847136152773	-0.915887373695585	0.509701225030822	-1.11862389079551	-0.616707134414495	-0.806121801534387	0.674477691277452	0.227362131613876	-0.32182948678443	-0.501113005776699	-0.594752552509765	-0.400506473241311	1.03450027400615	-0.487746742658742	-0.45213472421422	-0.519456885816536	-0.525400924687389	-0.536543108474329	-0.0865061042299769	-0.278931811969964	-0.419734746021267	-0.696052240684703	-0.722614319429621	-0.754045304956635	-1.18973261223332	-1.12920409146791	-0.82053952950167	-0.40957487612205	-0.317310198448052	-0.336204057008953	-0.258208243527183	0.181874099078314	-0.277059644487898	-0.44018692020354	-0.516492679857438	0.115816133776912
BETA-ESTRADIOL	-0.574824535806164	-0.399311499409966	-0.108395674286256	-0.124782045990825	-0.0927241630492613	-0.616063421042954	-0.197175683522447	-1.07694045906279	-0.154019518716068	-1.33163383171127	-0.0797701080996911	-0.29488290759791	-0.0237051052357863	-0.162881221190583	-0.480134790615747	-1.13351466462078	-0.191089301882535	0.110126274002588	0.0762547650100097	-1.00008761120450	-0.619365806810214	1.00226897312865	2.12289691538129	-0.130026581627833	-0.427164331927726	-1.29409559078468	-0.0739474637338078	0.0297272744664082	-0.379136430645293	-0.275807341854567	-0.193434688631208	-1.14817192887059	-0.913802954072307	-0.765030692077509	-0.259180024775388	-0.0658247232502985	0.158967635011506	0.04935943598679	0.185907077323433	0.124478132958457	-0.658245336624724	0.196403515314375	-0.193909268355923	-0.00741310418981537	-0.0462478391868147	-0.0162253888982054	-0.393388859355919	-0.418335874194989	0.59094682791241
FINASTERIDE	-0.660798737466912	0.147028263744684	0.521293982019047	0.551237521362036	0.550207423449634	-0.154829804389227	-0.602794232482908	-1.07694045906279	-0.382667051655386	-1.26278919129729	0.610897663295103	0.239724953658733	0.638102730734737	0.322871059756482	-0.915887373695585	0.509701225030822	-1.11862389079551	0.903035446821224	0.566463968645786	0.116289257116802	-0.619365806810214	1.00226897312865	2.12289691538129	0.551283037261239	0.28922282095527	-0.902115286878224	0.477784908166105	0.556413645117327	0.223987935407008	0.198774270864283	0.503926420597182	-0.416802138562612	-0.892640582668896	-0.524824816560122	0.442039973643884	0.524837956782356	1.07870672760697	0.634864469761128	0.366059292226357	0.42932254020366	-0.0292553482944322	0.578594139709916	0.397373931095504	0.452913871645225	0.60592334722438	0.454602547039122	-0.176370597140448	-0.0645074220538153	1.54120821618340
OXFENDAZOLE	0.291058495205658	-0.165049035839512	-0.273239205174606	-0.396351668106797	-0.283640943128952	-0.186146259574022	0.749267597385296	0.106871953952793	0.646246846571544	-0.276016012030148	-0.406928526128804	-0.142137804381726	-0.372025018904483	-0.0934880381981455	1.26287554170360	-0.0380374048530466	1.35480167963910	-0.616707134414495	-0.217870757171456	0.674477691277452	-0.337123160668851	0.340219743172112	0.154889474512798	-0.433271669930177	-0.177974495087468	1.04226226022212	-0.129120700923799	-0.138364120422183	-0.207751055428609	-0.102764368189544	-0.183303534501982	-0.888653616180663	-0.321256554776787	-0.374696144361757	-0.215596266113032	-0.163095283775719	-0.212963693603074	-0.495296409384688	-0.426610453346506	-0.287061816822566	-0.614362314183076	0.590972783415035	0.433293003959375	0.121199787778066	0.0668932834204872	0.128559727552006	-0.312054399415517	-0.290602285272525	-0.629572386380612
DIAZEPAM	0.174379221523214	-0.332021024538938	-0.323765957937318	-0.491473648045814	-0.340142793931352	-0.463129664169635	1.01967996335894	-0.485034252555001	0.760570613041203	-0.757928494928053	-0.47963039680194	-0.29488290759791	-0.441689001638222	-0.232274404183021	0.681872097597154	-0.0380374048530466	0.736445287030443	-0.616707134414495	-0.119828916444301	0.116289257116802	-0.901608452951578	0.340219743172112	0.154889474512798	-0.498527574580509	-0.445702549252774	0.18068179024951	-0.239467175303782	-0.216806771370192	-0.35715852802811	-0.264228258114901	-0.304033121208592	-0.888653616180663	-0.448230783197256	-0.449760480460939	-0.313110076295277	-0.361262719582991	-0.427453227385494	-0.236584882833236	-0.660808332720306	-0.530937342618727	-0.658245336624724	-0.382298077899925	-0.358308101848259	0.0113429425555007	0.137721465865708	-0.0151201590016385	-0.392408294099927	-0.43107732016511	-0.429058515461044
TRETINOIN	-0.630093665445217	-0.246299285076006	0.0930797523550595	0.0847041464702929	0.116630063081739	-0.357626654954841	-0.332381866509267	-1.07694045906279	-0.268343285185727	-0.872669562284696	0.138335503919718	-0.142137804381726	0.0807908688648226	-0.232274404183021	-0.480134790615747	2.15291711468243	-1.11862389079551	0.374429331608800	0.27233844646432	-1.00008761120450	-0.619365806810214	-0.983878716740972	-0.829114245921448	0.0797216852490129	-0.279665666113259	-1.38723942537631	-0.267053793898777	-0.351279887281065	-0.078419551565957	-0.174972820954967	-0.119814968625499	0.408937947268976	0.101990873291442	0.240831411651546	0.0333614057713462	-0.114033378247547	-0.00918618067157583	0.689330054298276	0.293998406265187	0.39883809947914	0.0585106965888644	0.450165711269309	0.61841437948856	0.113697369079939	0.130362693663608	0.136296336827971	-0.28642912577502	-0.273111179795234	0.882999639903953
CORTISONE	-0.424369682899855	0.0809374569831875	0.253502192376671	0.265508520552852	0.256992555601387	0.13918002244278	-0.332381866509267	-0.485034252555001	-0.268343285185727	-0.207171371616162	0.28373924526599	0.163352402050641	0.324614808432910	0.253477876764044	-0.770636512668973	1.05743985491469	-1.11862389079551	0.374429331608800	0.370380287191475	-1.00008761120450	0.227362131613876	1.00226897312865	2.12289691538129	0.222480219074788	0.0422340917129726	-0.781804500530698	0.422611670976114	0.590031924095046	0.149178536113906	0.138788184268508	0.303498421407328	-0.39320956468171	-0.850315839862073	-0.810069293737019	0.181313393634063	0.299153191352761	0.643499740942757	-0.0868045253560794	-0.0663060235406586	-0.0584285113886637	-0.0438830224416483	0.479564990068966	0.0920618117525943	0.408971133556199	0.5709691792644	0.398235822314230	-0.239850768609360	-0.154783148027414	1.61095217128586
AMITRIPTYLINE	-0.537978449380129	-0.371937254365188	-0.0218686101801113	-0.140756729644705	-0.0136215719259005	-0.684473153242749	0.208442865438014	-1.37289356231669	0.188951780692909	-1.79059810113785	-0.0797701080996911	-0.218510355989818	-0.058537096602656	-0.162881221190583	0.536621236570541	-0.585776034736915	0.736445287030443	0.0440505096010354	0.27233844646432	-0.441899177043848	-1.18385109909294	0.340219743172112	0.810891954802295	-0.130026581627833	-0.509877064108877	-1.59293206009950	-0.211880556708786	-0.216806771370192	-0.299783522638061	-0.169504920300125	-0.259962600746459	-1.07739420722788	-0.300094183373375	-0.31464467548241	-0.156622396825097	-0.134938016255203	-0.192785235721104	0.171907001195372	-0.0663060235406586	-0.0736707317509238	-0.67287301077194	-0.300289563353513	-0.0972040721839605	0.078328823788772	-0.130873719510975	0.0556145543786173	-0.36144929258121	-0.376588688580236	-1.18316503000637
HYDROCORTISONE	-0.488850334145416	0.0919525914434368	0.291397256948706	0.333763987073978	0.302194036243307	0.0984382263771244	-0.467588049496088	-0.485034252555001	-0.382667051655386	-0.344860652444135	0.356441115939126	0.163352402050641	0.394278791166650	0.253477876764044	-0.915887373695585	0.509701225030822	-1.11862389079551	0.506580860411906	0.370380287191475	-1.00008761120450	0.227362131613876	1.00226897312865	2.12289691538129	0.294671437328079	0.0874057109733471	-0.840019397150468	0.422611670976114	0.590031924095046	0.149178536113906	0.138788184268508	0.303498421407328	-0.39320956468171	-0.850315839862073	-0.810069293737019	0.196444846938204	0.331790024160633	0.687344291402346	-0.0187225446846447	0.0237700839108031	0.00254037006037683	-0.0438830224416483	0.479564990068966	0.0920618117525943	0.408971133556199	0.5709691792644	0.398235822314230	-0.239850768609360	-0.154783148027414	1.61095217128586
[truncated: 1,466 more columns]
